# Supplementary material for: RETREAT Score Accurately Predicts the Long-Term Risk of HCC Recurrence After Liver Transplantation: A Single-Center Real-Life Validation
Source: Cancers (Basel). 2026 Feb 9;18(4):556. doi: 10.3390/cancers18040556 (PMC12938944; doi:10.3390/cancers18040556)
Supplement: Supplementary file 1 [file cancers-18-00556-s001.zip]

Archive with 1 entries (1 files):
- cancers-4130393-supplementary.pdf
